# Supplementary material for: Influence of RF Sputtering Pressure and Power on the Microstructure of Sb Thin Films
Source: Materials (Basel). 2026 Jul 21;19(14):3119. doi: 10.3390/ma19143119 (PMC13413663; doi:10.3390/ma19143119)
Supplement: Supplementary file 1 [file materials-19-03119-s001.zip]

Archive with 1 entries (1 files):
- materials-4440898-supplementary.pdf
